# Supplementary material for: Long-read sequence assembly: a technical evaluation in barley
Source: Plant Cell. 2021 Mar 12;33(6):1888–906. doi: 10.1093/plcell/koab077 (PMC8290290; doi:10.1093/plcell/koab077)
Supplement: koab077_Supplementary_Data [file koab077_supplementary_data.zip]

Archive with 3 entries (3 files):
- tpc.00883.2020-s01.pdf
- tpc.00883.2020-s02.pdf
- tpc.00883.2020-s03.pdf
